# Supplementary material for: Polymorphisms in the yeast galactose sensor underlie a natural continuum of nutrient-decision phenotypes
Source: PLoS Genet. 2017 May 24;13(5):e1006766. doi: 10.1371/journal.pgen.1006766 (PMC5464677; doi:10.1371/journal.pgen.1006766)
Supplement: S1 Table — This table lists the strains that were used in this study, Springer Lab ID (all strains used in this study are contained on plate SLL16), genetic background, GAL3 allele source, genotype, and ecological niche and lineage is listed for diploid strains used in Fig 1. (XLSX) [file pgen.1006766.s001.xlsx]

## Sheet: Strain Details
Springer Lab ID	Genetic background	GAL3 allele source	Genotype	Lineage	Ecological niche
SLL16-A01	Bb32	Wild-type	MATa/x; hoΔ::GAL1pr-YFP-hphNT1	Wine/European	California Vineyard
SLL16-B01	BC187	Wild-type	MATa/x; hoΔ::GAL1pr-YFP-kanMX4	Wine/European	Barrel fermentation
SLL16-C01	CLIB215	Wild-type	MATa/x; hoΔ::GAL1pr-YFP-hphNT1	Wine/European	Baker strain
SLL16-D01	CLIB324	Wild-type	MATa/x; hoΔ::GAL1pr-YFP-hphNT1	Mosaic	Baker strain
SLL16-E01	CLIB382	Wild-type	MATa/x; hoΔ::GAL1pr-YFP-hphNT1	Mosaic	Super-attenuated beer
SLL16-F01	DBVPG1106	Wild-type	MATa/x; hoΔ::GAL1pr-YFP-hphNT1	Wine/European	Grapes
SLL16-G01	DBVPG1373	Wild-type	MATa/x; hoΔ::GAL1pr-YFP-kanMX4	Wine/European	Soil
SLL16-H01	DBVPG1788	Wild-type	MATa/x; hoΔ::GAL1pr-YFP-hphNT1	Wine/European	Soil
SLL16-A02	DBVPG1853	Wild-type	MATa/x; hoΔ::GAL1pr-YFP-hphNT1	Mosaic	White Tecc
SLL16-B02	DBVPG6040	Wild-type	MATa/x; hoΔ::GAL1pr-YFP-hphNT1	Mosaic	Fermenting fruit juice
SLL16-C02	DBVPG6765	Wild-type	MATa/x; hoΔ::GAL1pr-YFP-hphNT1	Wine/European	Lici fruit
SLL16-D02	FL100	Wild-type	MATa/x; hoΔ::GAL1pr-YFP-hphNT1	Mosaic	Laboratory
SLL16-E02	I14	Wild-type	MATa/x; hoΔ::GAL1pr-YFP-hphNT1	Mosaic	Soil
SLL16-F02	IL-01	Wild-type	MATa/x; hoΔ::GAL1pr-YFP-hphNT1	Mosaic	Soil
SLL16-G02	L-1374	Wild-type	MATa/x; hoΔ::GAL1pr-YFP-hphNT1	Wine/European	Wine
SLL16-H02	M22	Wild-type	MATa/x; hoΔ::GAL1pr-YFP-hphNT1	Wine/European	Vineyard isolate
SLL16-A03	NC-02	Wild-type	MATa/x; hoΔ::GAL1pr-YFP-hphNT1	Mosaic	Oak tree
SLL16-B03	s288c	Wild-type	MATa/x; hoΔ::GAL1pr-YFP-hphNT1	Mosaic	Rotting fig
SLL16-C03	T7	Wild-type	MATa/x; hoΔ::GAL1pr-YFP-hphNT1	Mosaic	Oak tree
SLL16-D03	UC5	Wild-type	MATa/x; hoΔ::GAL1pr-YFP-hphNT1	Mosaic	Sene sake
SLL16-E03	UWOPS03-461.4	Wild-type	MATa/x; hoΔ::GAL1pr-YFP-hphNT1	Malaysian	Nectar, Bertam palm
SLL16-F03	UWOPS87-242.1	Wild-type	MATa/x; hoΔ::GAL1pr-YFP-hphNT1	Mosaic	Cladode, Opuntia megacantha
SLL16-G03	WE372	Wild-type	MATa/x; hoΔ::GAL1pr-YFP-hphNT1	Wine/European	Wine
SLL16-H03	Y12-SGRP	Wild-type	MATa/x; hoΔ::GAL1pr-YFP-kanMX4	Sake	Palm wine strain
SLL16-A04	Y12-WashU	Wild-type	MATa/x; hoΔ::GAL1pr-YFP-hphNT1	Sake	Palm wine strain
SLL16-B04	Y9-WashU	Wild-type	MATa/x; hoΔ::GAL1pr-YFP-hphNT1	Sake	Ragi (similar to sake wine)
SLL16-C04	YJM421	Wild-type	MATa/x; hoΔ::GAL1pr-YFP-hphNT1	Mosaic	Clinical isolate (ascites fluid)
SLL16-D04	YJM428	Wild-type	MATa/x; hoΔ::GAL1pr-YFP-hphNT1	Mosaic	Clinical isolate (paracentesis fluid)
SLL16-E04	YJM653	Wild-type	MATa/x; hoΔ::GAL1pr-YFP-hphNT1	Mosaic	Clinical isolate (brochoalveolar lavage)
SLL16-F04	YJM975	Wild-type	MATa/x; hoΔ::GAL1pr-YFP-hphNT1	Wine/European	Clinical isolate (Vaginal)
SLL16-G04	YJM978	Wild-type	MATa/x; hoΔ::GAL1pr-YFP-hphNT1	Wine/European	Clinical isolate (Vaginal)
SLL16-H04	YJM981	Wild-type	MATa/x; hoΔ::GAL1pr-YFP-hphNT1	Wine/European	Clinical isolate (Vaginal)
SLL16-A05	YPS1009	Wild-type	MATa/x; hoΔ::GAL1pr-YFP-hphNT1	Mosaic	Oak tree
SLL16-B05	YPS128	Wild-type	MATa/x; hoΔ::GAL1pr-YFP-hphNT1	North American	Oak tree
SLL16-C05	YPS163	Wild-type	MATa/x; hoΔ::GAL1pr-YFP-hphNT1	North American	Oak tree
SLL16-D05	YPS606	Wild-type	MATa/x; hoΔ::GAL1pr-YFP-hphNT1	North American	Oak tree
SLL16-A06	I14	Wild-type	MATa; hoΔ::GAL1pr-YFP-TDH3pr-BFP-kanMX4
SLL16-B06	BC187	Wild-type	MATa; hoΔ::GAL1pr-YFP-TDH3pr-BFP-kanMX4
SLL16-C06	YPS606	Wild-type	MATa; hoΔ::GAL1pr-YFP-TDH3pr-BFP-kanMX4
SLL16-D06	S288C	Wild-type	MATa; hoΔ::GAL1pr-YFP-TDH3pr-BFP-kanMX4
SLL16-E06	Y12-WashU	Wild-type	MATa; hoΔ::GAL1pr-YFP-TDH3pr-BFP-kanMX4
SLL16-F06	DBVPG1106	Wild-type	MATa; hoΔ::GAL1pr-YFP-TDH3pr-BFP-kanMX4
SLL16-G06	YJM978	Wild-type	MATa; hoΔ::GAL1pr-YFP-TDH3pr-BFP-kanMX4
SLL16-H06	YJM421	Wild-type	MATa; hoΔ::GAL1pr-YFP-TDH3pr-BFP-kanMX4
SLL16-A07	YJM978	YJM421	MATa; hoΔ::GAL1pr-kanMX4; gal3∆::GAL3YJM421
SLL16-B07	YJM978	Y12-WashU	MATa; hoΔ::GAL1pr-kanMX4; gal3∆::GAL3Y12-WashU
SLL16-C07	YJM978	DBVPG1106	MATa; hoΔ::GAL1pr-kanMX4; gal3∆::GAL3DBVPG1106
SLL16-D07	YJM978	YJM978	MATa; hoΔ::GAL1pr-kanMX4; gal3∆::GAL3YJM978
SLL16-E07	YJM978	S288C	MATa; hoΔ::GAL1pr-kanMX4; gal3∆::GAL3S288C
SLL16-F07	YJM978	YJM428	MATa; hoΔ::GAL1pr-kanMX4; gal3∆::GAL3YJM428
SLL16-G07	YJM978	BC187	MATa; hoΔ::GAL1pr-kanMX4; gal3∆::GAL3BC187
SLL16-H07	YJM978	NC-02	MATa; hoΔ::GAL1pr-kanMX4; gal3∆::GAL3NC-02
SLL16-A08	YJM978	I14	MATa; hoΔ::GAL1pr-kanMX4; gal3∆::GAL3I14
SLL16-B08	YJM978	YPS606	MATa; hoΔ::GAL1pr-kanMX4; gal3∆::GAL3YPS606
SLL16-C08	YJM978	WE372	MATa; hoΔ::GAL1pr-kanMX4; gal3∆::GAL3WE372
SLL16-D08	BC187	YJM421	MATx; hoΔ::GAL1pr-kanMX4; gal3∆::GAL3YJM421
SLL16-E08	BC187	Y12-WashU	MATx; hoΔ::GAL1pr-kanMX4; gal3∆::GAL3Y12-WashU
SLL16-F08	BC187	DBVPG1106	MATx; hoΔ::GAL1pr-kanMX4; gal3∆::GAL3DBVPG1106
SLL16-G08	BC187	YJM978	MATx; hoΔ::GAL1pr-kanMX4; gal3∆::GAL3YJM978
SLL16-H08	BC187	S288C	MATx; hoΔ::GAL1pr-kanMX4; gal3∆::GAL3S288C
SLL16-A09	BC187	YJM428	MATx; hoΔ::GAL1pr-kanMX4; gal3∆::GAL3YJM428
SLL16-B09	BC187	BC187	MATx; hoΔ::GAL1pr-kanMX4; gal3∆::GAL3BC187
SLL16-C09	BC187	NC-02	MATx; hoΔ::GAL1pr-kanMX4; gal3∆::GAL3NC-02
SLL16-D09	BC187	I14	MATx; hoΔ::GAL1pr-kanMX4; gal3∆::GAL3I14
SLL16-E09	BC187	YPS606	MATx; hoΔ::GAL1pr-kanMX4; gal3∆::GAL3YPS606
SLL16-F09	BC187	WE372	MATx; hoΔ::GAL1pr-kanMX4; gal3∆::GAL3WE372
SLL16-G09	S288C	YJM421	MATa; hoΔ::GAL1pr-kanMX4; gal3∆::GAL3YJM421
SLL16-H09	S288C	Y12-WashU	MATa; hoΔ::GAL1pr-kanMX4; gal3∆::GAL3Y12-WashU
SLL16-A10	S288C	DBVPG1106	MATa; hoΔ::GAL1pr-kanMX4; gal3∆::GAL3DBVPG1106
SLL16-B10	S288C	YJM978	MATa; hoΔ::GAL1pr-kanMX4; gal3∆::GAL3YJM978
SLL16-C10	S288C	S288C	MATa; hoΔ::GAL1pr-kanMX4; gal3∆::GAL3S288C
SLL16-D10	S288C	YJM428	MATa; hoΔ::GAL1pr-kanMX4; gal3∆::GAL3YJM428
SLL16-E10	S288C	BC187	MATa; hoΔ::GAL1pr-kanMX4; gal3∆::GAL3BC187
SLL16-F10	S288C	NC-02	MATa; hoΔ::GAL1pr-kanMX4; gal3∆::GAL3NC-02
SLL16-G10	S288C	I14	MATa; hoΔ::GAL1pr-kanMX4; gal3∆::GAL3I14
SLL16-H10	S288C	YPS606	MATa; hoΔ::GAL1pr-kanMX4; gal3∆::GAL3YPS606
SLL16-A11	S288C	WE372	MATa; hoΔ::GAL1pr-kanMX4; gal3∆::GAL3WE372
SLL16-B11	YJM421	YJM978	MATa; hoΔ::GAL1pr-kanMX4; gal3∆::GAL3YJM978
SLL16-C11	YJM421	S288C	MATa; hoΔ::GAL1pr-kanMX4; gal3∆::GAL3S288C
SLL16-D11	YJM421	BC187	MATa; hoΔ::GAL1pr-kanMX4; gal3∆::GAL3BC187
SLL16-E11	DBVPG1106	YJM978	MATa; hoΔ::GAL1pr-kanMX4; gal3∆::GAL3YJM978
SLL16-F11	DBVPG1106	S288C	MATa; hoΔ::GAL1pr-kanMX4; gal3∆::GAL3S288C
SLL16-G11	DBVPG1106	BC187	MATa; hoΔ::GAL1pr-kanMX4; gal3∆::GAL3BC187
SLL16-H11	Y12-WashU	YJM978	MATa; hoΔ::GAL1pr-kanMX4; gal3∆::GAL3YJM978
SLL16-A12	Y12-WashU	S288C	MATa; hoΔ::GAL1pr-kanMX4; gal3∆::GAL3S288C
SLL16-B12	Y12-WashU	BC187	MATa; hoΔ::GAL1pr-kanMX4; gal3∆::GAL3BC187
SLL16-C12	I14	YJM978	MATa; hoΔ::GAL1pr-kanMX4; gal3∆::GAL3YJM978
SLL16-D12	I14	S288C	MATa; hoΔ::GAL1pr-kanMX4; gal3∆::GAL3S288C
SLL16-E12	I14	BC187	MATa; hoΔ::GAL1pr-kanMX4; gal3∆::GAL3BC187
SLYB93	YJM978	Wild-type	MATa/x; ho∆::GAL1pr-YFP-kanMX4/ ho∆::TDH3pr-mCherry-natMX4

## Sheet: Plate layout
	1	2	3	4	5	6	7	8	9	10	11	12
A
B
C
D
E
F
G
H
		diploid natural isolates
		round robin parents
		allele replacements
