# Supplementary material for: Polymorphisms in the yeast galactose sensor underlie a natural continuum of nutrient-decision phenotypes
Source: PLoS Genet. 2017 May 24;13(5):e1006766. doi: 10.1371/journal.pgen.1006766 (PMC5464677; doi:10.1371/journal.pgen.1006766)
Supplement: S2 Table — This table lists genomic regions for which peak LOD > 5 in the bulk segregant analysis. 2-LOD support intervals are shown for each peak in each cross, as well as averaged support intervals that combine information from “clusters” of peaks within 20kb of each other from different crosses. A subset of genes with sacCer3 (SGD R64-1-1) annotations in the support intervals for each locus are shown. (XLSX) [file pgen.1006766.s002.xlsx]

## Sheet: lociTbl_clustered_20161115
Clustered Locus	Cross	Chromosome	Max. LOD	Max. LOD Location (bp on chromosome)	2-LOD Support Interval (start and end in bp)		Clustered locus 2-LOD S.I. (mean start & end)		Genes in (clustered) 2-LOD S.I.
ChrIV:460Kb	YJM978 x BC187	4	197.71	465800	459600	470600	449750	468638	NTH1, YRB1, RCR2, RAD57, MAF1, SOK1, TRP1, ARS1, GAL3, SNQ2, YDR003W-A, YDR008C, YDR010C
	YPS606 x Y12	4	164.7	451600	446100	458300
	YPS606 x S288C	4	92.99	461600	451300	469900
	DBVPG1106 x YJM421	4	69.24	462200	450700	467000
	I14 x BC187	4	69.12	461800	452700	472600
	I14 x YJM421	4	40.79	467400	463800	474100
	DBVPG1106 x S288C	4	32.96	457600	444700	469300
	YJM978 x Y12	4	24.49	449300	429100	467300
ChrXIII:182Kb	I14 x BC187	13	37.28	183200	173600	193600	163867	201367	SUP5, SUR7, GAL80, AIM32, RSE1, GSF2, PRM6, PRP39, RRN11, CAT2, and 17 more annotations…
	DBVPG1106 x YJM421	13	7.03	176200	164800	197400
	YJM978 x Y12	13	6.76	185100	153200	213100
ChrXIII:610Kb	YJM978 x Y12	13	15.68	609800	594700	621600	578233	629467	CEP3, ALD3, ALD2, EAR1, HOT1, DDR48, PAI3, SIP18, ECM5, and 20 more annotations…
	YPS606 x Y12	13	7.85	611200	566600	629300
	I14 x BC187	13	5.83	608200	573400	637500
ChrXIV:462Kb	DBVPG1106 x S288C	14	31.85	460200	451800	469400	450500	472850	TOP2, TCB2, SNN1, MKT1, END3, and 4 more annotations…
	YPS606 x S288C	14	12.35	464000	449200	476300
ChrIV:1155Kb	YPS606 x S288C	4	13.95	1155900	1147200	1168900	1144850	1176950	HXT7, HXT6, HXT3, SVF1, and 17 more annotations…
	DBVPG1106 x YJM421	4	8.66	1153700	1142500	1185000
ChrXVI:82Kb	YPS606 x S288C	16	9.43	81200	71800	94000	74300	92400	GYP5, GAL4, RBD2, HUT1, SRP68, and 5 more annotations…
	I14 x YJM421	16	7.46	81900	76800	90800
ChrXV:746Kb	YPS606 x S288C	15	7.55	746100	730800	760700	730800	760700	MGM1, STE4, SAS5, SPR2, and 3 more annotations…
	YPS606 x S288C	15	7.55	746700	730800	760700
ChrIV:375Kb	I14 x YJM421	4	7.41	365400	342500	373800	339500	474650	STP4, SIT4, NPC2, MRP10, FAD1, MTF2, and 20 more annotations…
	I14 x YJM421	4	5.97	384100	374800	425700
ChrII:568Kb	YPS606 x Y12	2	7.04	568200	537700	601000	537700	601000	ICS2, AMN1, IFA38, CDC28, and 16 more annotations…
	YPS606 x Y12	2	7.04	568600	537700	601000
ChrVIII:288Kb	YPS606 x Y12	8	6.87	287400	249100	324400	251400	318450	MSR1, HXT4, AHT1, HXT1, HXT5, and 24 more annotations…
	I14 x BC187	8	5.79	287600	253700	312500
N/A	YPS606 x Y12	13	15.64	357400	339800	363700	N/A	N/A	IMP2, MIH1, MSN2, CCS1 and 14 more...
N/A	DBVPG1106 x S288C	12	11.61	1053400	1042100	1065000	N/A	N/A	FMP27, PDP3, NBP1, GAB1 and 7 more...
N/A	YJM978 x Y12	7	11	781500	766200	812800	N/A	N/A	CBF2, VPS62, BTN2, SKN1 and 30 more...
N/A	YPS606 x S288C	8	9.68	112500	96100	125900	N/A	N/A	SHU1, MRP4, LAG1, HSE1 and 21 more...
N/A	YJM978 x Y12	2	8.76	451100	408500	474400	N/A	N/A	TEC1, MIS1, RPL19A, AAC3 and 35 more...
N/A	YPS606 x S288C	10	8.74	668000	649000	688900	N/A	N/A	IBA57, RPS5, ENT3, VPS70 and 16 more...
N/A	YPS606 x S288C	16	8.17	878100	858000	898000	N/A	N/A	GPH1, SGV1, ORC4, TIF3 and 28 more...
N/A	YPS606 x S288C	15	7.89	375500	314700	393600	N/A	N/A	RPB11, SIN3, PFA4, IZH2 and 45 more...
N/A	I14 x YJM421	4	7.57	297900	284300	312100	N/A	N/A	SNU23, RPN6, PMT1, OPI6 and 16 more...
N/A	DBVPG1106 x YJM421	1	7.23	143900	129800	162300	N/A	N/A	CYS3, SWC3, MDM10, SPO7 and 20 more...
N/A	DBVPG1106 x S288C	2	7.17	416700	395000	469500	N/A	N/A	RPG1, SEC18, SPT7, UBC4 and 40 more...
N/A	YPS606 x S288C	13	6.66	108100	97600	122000	N/A	N/A	TUB1, ATP18, TDA9, DUS1 and 9 more...
N/A	I14 x BC187	15	6.38	796200	755100	822400	N/A	N/A	RCN2, MCT1, ODC2, SNR35 and 48 more...
N/A	YPS606 x Y12	15	5.92	210100	148100	248300	N/A	N/A	HAL9, MPD2, DUF1, MHF1 and 52 more...
N/A	DBVPG1106 x S288C	9	5.85	117500	91200	139800	N/A	N/A	OM45, VHS2, SNR68, FLX1 and 19 more...
N/A	I14 x BC187	7	5.5	321200	262800	344500	N/A	N/A	CEG1, RSM23, CWC23, SOH1 and 48 more...
N/A	DBVPG1106 x S288C	12	5.36	653200	633200	682100	N/A	N/A	RCK2, YEF3, SSP120, SYM1 and 28 more...
N/A	YPS606 x S288C	16	5.26	577300	533100	605700	N/A	N/A	TAF3, RET3, RQC2, CHL1 and 39 more...
N/A	YJM978 x BC187	8	5.25	31500	5100	82100	N/A	N/A	COS8, ARN2, PAU13, ECM34 and 45 more...
N/A	YPS606 x S288C	14	5.2	149400	122300	189700	N/A	N/A	TOF1, SEC2, BNI1, ALP1 and 28 more...
N/A	YJM978 x BC187	13	5.14	568600	498400	649000	N/A	N/A	SNR24, ASC1, SPC24, SHH3 and 98 more...
