# Supplementary material for: Polymorphisms in the yeast galactose sensor underlie a natural continuum of nutrient-decision phenotypes
Source: PLoS Genet. 2017 May 24;13(5):e1006766. doi: 10.1371/journal.pgen.1006766 (PMC5464677; doi:10.1371/journal.pgen.1006766)
Supplement: S3 Table — This table lists SNPs found in 55 natural isolates of S. cerevisiae in the promoter (500bp upstream of start codon) and coding region of GAL3. Position on ChrIV is indicated at the top. All genetic variants were compared to the lab strain S288C. 26 different haplotypes are represented across all of the strains. (XLSX) [file pgen.1006766.s003.xlsx]

## Sheet: S3 Table
		Promoter (500 bp upstream of start codon)													GAL3 ORF
	Chromosome Position	462985	462986	462994	463089	463128	463137	463140	463263	463276	463343	463379	463393	463431	463587	463796	463823	463843	463879	463889	463970	463978	464012	464078	464089	464115	464138	464211	464212	464256	464266	464275	464287	464292	464332	464336	464368	464462	464487	464500	464571	464573	464674	464720	464928	464985
1	S288C Consensus	T	T	G	G	G	C	C	C	G	A	G	A	A	G	T	A	C	A	C	G	A	C	T	A	C	C	G	A	G	A	C	G	G	G	T	G	G	C	C	T	G	T	T	G	T
	JK9-3d
	FL100
	BY4741
	BY4742
	W303
	YJM326
	YJM789
	YJM320
2	YJM428																				T		T	C			T									C			G		C
3	YS9																						T				T												G		C
4	DBVPG1106	C							A				G										T				T					G							G		C
5	DBVPG6040			T					A														T	C			T								A				G		C
6	CLIB382			T					A													T	T	C			T									C			G		C
7	T73		C		A				A		C															G	T												G		C
8	I14								A			A											T	C			T									C			G		C
9	We372								A			A											T		G		T						A						G		C
10	DBVPG1373								A														T				T									C			G		C					C
11	DBVPG1853								A														T				T							A					G		C		G
12	IL-01								A														T				T	A	T										G		C			C
13	UWOPS03-461.4								A													T					T												G		C				A
	UWOPS05-217.3								A													T					T												G		C				A
	UWOPS05-227.2								A													T					T												G		C				A
14	DBVPG6044		C		A				A											A							T												G		C
	NCYC110		C		A				A											A							T												G		C
	SK1		C		A				A											A							T												G		C
	Y55		C		A				A											A							T												G		C
15	PW5		C		A				A						C												T												G		C
16	K11					A																					T				G							A	G		C	A
	UC5					A																					T				G							A	G		C	A
17	Y12-SGRP					A												T	T								T												G		C	A
18	Y12-WashU					A								G			G										T												G		C	A
19	YJM421						G	T																			T												G		C
20	YllC17-E5						G	T																			T												G		C	A
	273614N						G	T																			T												G		C	A
21	L-1374								A	A													T				T												G		C
	Bb32								A	A													T				T												G		C
22	DBVPG1788								A				G										T				T			A									G		C
	DBVPG6765								A				G										T				T			A									G		C
	BC187								A				G										T				T			A									G		C
	L-1528								A				G										T				T			A									G		C
	M22								A				G										T				T			A									G		C
	UWOPS87-242.1								A				G										T				T			A									G		C
23	NC-02								A							C											T												G		C
	YPS1009								A							C											T												G		C
24	YJM975								A												T		T	C			T									C	T		G		C
	YJM978								A												T		T	C			T									C	T		G		C
	YJM981								A												T		T	C			T									C	T		G		C
25	YPS128								A																		T												G		C
	YPS163								A																		T												G		C
	YPS606								A																		T												G		C
	T7								A																		T												G		C
	UWOPS83-787.3								A																		T												G		C
26	YJM451								A														T				T												G	T	C
	YJM653								A														T				T												G	T	C
