# Supplementary material for: Polymorphisms in the yeast galactose sensor underlie a natural continuum of nutrient-decision phenotypes
Source: PLoS Genet. 2017 May 24;13(5):e1006766. doi: 10.1371/journal.pgen.1006766 (PMC5464677; doi:10.1371/journal.pgen.1006766)
Supplement: S4 Table — This table lists the predicted consequences of structural variants found in Gal3p using mutfunc software. Strains that contain the indicated variant are listed in the final column. Mutfunc predicted that 13 out of the 19 nonsynomous mutations have a structural consequence. (XLSX) [file pgen.1006766.s004.xlsx]

## Sheet: S4 Table
Gene Name	AA Substitution	DNA Substitution	Consequence	Description	Strains
GAL3	G52R	463587 G/C	Stability*, Conservation*	Stability affected in structure 3V2U; Conserved region affected	PW5, YPS1009
GAL3	M179I	463970 G/T	Stability*	Stability affected in structure 3V2U	YJM975, YJM978, YJM981
GAL3	P228A	464115 C/G	Stability*, Conservation*	Stability affected in structure 3V2U; Conserved region affected	T73, CBS7960, YJM280, YPS1009
GAL3	E260K	464211 G/A	Interfaces, Conservation*	Interaction interface in structure 3V2U between GAL3 <-> GAL80; conserved region affected	IL-01
GAL3	E260V	464212 A/T	Interfaces, Conservation*	Interaction interface in structure 3V2U between GAL3 <-> GAL80; conserved region affected	IL-01
GAL3	A281G	464275 C/G	Interfaces	Interaction interface in structure 3V2U between GAL3 <-> GAL3	DBVPG1106
GAL3	S285N	464287 G/A	Interfaces	Interaction interface in structure 3V2U between GAL3 <-> GAL3	M22, BC187, DBVPG1373, DBVPG1788, DBVPG6765, L-1528
GAL3	A287T	464292 G/A	Interfaces	Interaction interface in structure 3V2U between GAL3 <-> GAL3	DBVPG1853
GAL3	G300E	464332 G/A	Stability*	Stability affected in structure 3V2U	DBVPG6040
GAL3	R312I	464368 G/T	Interfaces	Interaction interface in structure 3V2U between GAL3 <-> GAL3	YJM975, YJM978, YJM981
GAL3	F414C	464674 T/G	Stability*, Conservation*	Stability affected in structure 3V2U; Conserved region affected	DBVPG1853
GAL3	C152*	463889 C/A	Start stop codons*	Stop codon introduced	DBVPG6044, NCYC110, SK1, Y55
