# Supplementary material for: Polymorphisms in the yeast galactose sensor underlie a natural continuum of nutrient-decision phenotypes
Source: PLoS Genet. 2017 May 24;13(5):e1006766. doi: 10.1371/journal.pgen.1006766 (PMC5464677; doi:10.1371/journal.pgen.1006766)
Supplement: S5 Table — This table lists the synonymous and nonsynonymous polymorphisms within S. cerevisiae (PS/PN) compared to synonymous and nonsynonymous between S. paradoxus (DS/DN). SNP counting, pValues, and neutrality indices were analyzed with DnaSP [52]. (XLSX) [file pgen.1006766.s005.xlsx]

## Sheet: S5 Table
			Within S. cerevisiae		Between S. cerevisiae and S. paradoxus
Gene Name	Systematic Name	Length of CDS	Ps	Pn	Dn	Ds	pValue	NI
GAL3	YDR009W	1563	9	17	29	118	0.000007***	7.686
GAL80	YML051W	1335	31	44	11	92	0.000000***	11.871
PGM2/GAL5	YMR105C	1709	45	80	19	77	0.000000***	7.205
GAL10	YBR019C	2102	4	19	185	28	0.748482	0.719
GAL7	YBR018C	1101	9	5	35	91	0.542017	1.444
GAL4	YPL248C	2653	24	36	205	109	0.4632	0.798
GAL1	YBR020W	1587	5	3	8	59	0.088194	4.425
